# Supplementary material for: Telomere-to-telomere genome assembly of bitter melon (Momordica charantia L. var. abbreviata Ser.) reveals fruit development, composition and ripening genetic characteristics
Source: Hortic Res. 2022 Oct 11;10(1):uhac228. doi: 10.1093/hr/uhac228 (PMC9832870; doi:10.1093/hr/uhac228)
Supplement: Web_Material_uhac228 [file web_material_uhac228.zip]

Archive with 4 entries (3 files):
- Supplemental files/Supplemental Figures.docx
- Supplemental files/Supplemental Tables.xlsx
- Supplemental files/
- Supplemental files.rar
