# Supplementary material for: Telomere-to-telomere genome assembly of bitter melon (Momordica charantia L. var. abbreviata Ser.) reveals fruit development, composition and ripening genetic characteristics
Source: Hortic Res. 2022 Oct 11;10(1):uhac228. doi: 10.1093/hr/uhac228 (PMC9832870; doi:10.1093/hr/uhac228)
Supplement: Web_Material_uhac228 [file web_material_uhac228.zip › Supplemental files/Supplemental Tables.xlsx]

## Sheet: Table S1
Table S1 Genomic BUSCO assessment results
Type	Number	Rate(%)
Complete BUSCOs	1582	98.02
Complete and single-copy BUSCOs	1516	96.72
Complete and duplicated BUSCOs	21	1.3
Fragmented BUSCOs	10	0.62
Missing BUSCOs	22	1.36
Total Lineage BUSCOs	1614	100

## Sheet: Table S2
Table S2 Candidate centromere tandem repeats
Candidate centromere tandem repeat	Sequence 5' to 3'
cr1	ATCTTTTTGGTTAAATCGAACCCGATCCAAGATCGAGGTCGAAGCCTGTGTATAGCACAGGTCCATTGCATTTTATTT
cr2	AACGAACCTGGCTTTTACACAGGCTTCGACCTCGATCTTGGATCGGGTTCGATTTAACCGAAGAGAAGATAAAATGC
cr3	TTCGATTTAACCAAGAAAAGATAAAATGCAATGGACCTGGCTTTTACGCAGGCTTCGACCTCGATCTTGGATCGGG

## Sheet: Table S3
Table S3 Predicted centromeric regions
Chromosome	Start	End
LG01	14670274	19864212
LG02	15707537	19573531
LG03	11649249	15730333
LG04	15117153	19520544
LG05	8031474	12029777
LG06	14271835	18758545
LG07	5396913	9985491
LG08	14098427	18683778
LG09	6517595	10241284
LG10	3069964	6722114
LG11	9026799	12686132

## Sheet: Table S4
Table S4 Telomere regions
Chromosome	Chromosome Length(bp)	Left Start(bp)	Left End(bp)	Left Length(bp)	Right Start(bp)	Right End(bp)	Rigth Length(bp)
LG01	35383543	1	10615	10615	35371511	35383543	12033
LG02	33601830	1	15657	15657	33583830	33601830	18001
LG03	31496416	1	17198	Table	31488527	31496416	7890
LG04	30253746	-	-	-	30247492	30253746	6255
LG05	25379967	1	6981	6981	25370842	25379967	9126
LG06	25210307	1	4619	4619	-	-	-
LG07	24392154	1	11328	11328	24376365	24392154	15790
LG08	23506947	1	16735	16735	23496562	23506947	10386
LG09	23211921	1	22628	22628	23199321	23211921	12601
LG10	21816256	-	-	-	21804120	21816256	12137
LG11	21393244	1	12134	12134	21382539	21393244	10706

## Sheet: Table S5
Table S5 Statistics of TE sequence
Type	Number	Length	Rate(%)
ClassI:Retroelement	162601	99997369	33.44
ClassI/LINE	32873	8542707	2.86
ClassI/LTR/Caulimovirus	208	426299	0.14
ClassI/LTR/Copia	27640	23097871	7.72
ClassI/LTR/ERV	489	34486	0.01
ClassI/LTR/Gypsy	34859	45050115	15.07
ClassI/LTR/Ngaro	160	16404	0.01
ClassI/LTR/Pao	137	17518	0.01
ClassI/LTR/Unknown	58020	21198060	7.09
ClassI/SINE	8215	1613909	0.54
ClassII:DNA transposon	119529	27007962	9.03
ClassII/CACTA	2590	1112604	0.37
ClassII/Crypton	40	1939	0
ClassII/Dada	145	7468	0
ClassII/Ginger	39	1941	0
ClassII/Helitron	664	204626	0.07
ClassII/IS3EU	50	2390	0
ClassII/Kolobok	219	16518	0.01
ClassII/Maverick	19	1509	0
ClassII/Merlin	116	6075	0
ClassII/Mutator	2031	1366588	0.46
ClassII/P	85	4619	0
ClassII/PIF-Harbinger	343	20264	0.01
ClassII/PiggyBac	34	1518	0
ClassII/Sola	1	88	0
ClassII/Tc1-Mariner	138	8616	0
ClassII/Unknown	110231	23471440	7.85
ClassII/Zisupton	14	785	0
ClassII/hAT	2770	778974	0.26
Unknown	45	3123	0
Total	282175	127008454	42.47

## Sheet: Table S6
Table S6 Statistics of tandem repeats sequence
Type	Number	Length	Rate(%)
microsatellite(1-9 bp units)	156395	2634353	0.88
minisatellite(10-99 bp units)	60789	4637564	1.55
satellite(>=100 bp units)	3977	2045646	0.68
Total	221161	9317563	3.12

## Sheet: Table S7
Table S7 Statistics of gene prediction results
Method	Software	Species	Gene number
Ab initio	Augustus	-	19964
	SNAP	-	31395
Homology-based	GeMoMa	A. thaliana	19166
		C. moschata	20158
		L. cylindrica	24349
		M. charantia	22907
RNAseq	GeneMarkS-T	-	14396
	PASA	-	16852
Integration	EVM	-	20068

## Sheet: Table S8
Table S8 Collinear genes in C. melo, L. cylindrica and M. charantia_Abbreviata
	#GeneID	GO_annotation	KEGG_annotation	nr_annotation
phytohormone	Mch01G020640.1	Molecular Function: DNA binding (GO:0003677);; Molecular Function: DNA-binding transcription factor activity (GO:0003700);; Cellular Component: nucleus (GO:0005634);;	K09286|5.0e-78|mcha:111004668|K09286 EREBP-like factor | (RefSeq) ethylene-responsive transcription factor RAP2-1-like	ethylene-responsive transcription factor RAP2-1 [Cucumis melo]
	Mch08G009490.1	Molecular Function: DNA binding (GO:0003677);; Molecular Function: DNA-binding transcription factor activity (GO:0003700);; Cellular Component: nucleus (GO:0005634);;	K09286|2.9e-105|mcha:111010466|K09286 EREBP-like factor | (RefSeq) ethylene-responsive transcription factor 4	ethylene-responsive transcription factor 4 [Cucumis melo]
	Mch01G005910.1	Molecular Function: phosphorelay sensor kinase activity (GO:0000155);; Molecular Function: ATP binding (GO:0005524);; Cellular Component: endoplasmic reticulum membrane (GO:0005789);; Cellular Component: integral component of membrane (GO:0016021);; Molecular Function: ethylene receptor activity (GO:0038199);; Molecular Function: metal ion binding (GO:0046872);; Molecular Function: ethylene bindi…	K14509|0.0e+00|mcha:111018171|K14509 ethylene receptor [EC:2.7.13.-] | (RefSeq) ethylene receptor 1	ethylene receptor 1 [Cucumis melo]
	Mch02G013880.1	Molecular Function: DNA-binding transcription factor activity (GO:0003700);; Cellular Component: nucleus (GO:0005634);;	K14514|0.0e+00|mcha:111024073|K14514 ethylene-insensitive protein 3 | (RefSeq) protein ETHYLENE INSENSITIVE 3-like	ethylene insensitive 3 [Momordica charantia]
	Mch01G005330.1	Cellular Component: nucleus (GO:0005634);; Biological Process: regulation of transcription, DNA-templated (GO:0006355);; Biological Process: auxin-activated signaling pathway (GO:0009734);;	K14484|2.7e-10|dosa:Os06t0597000-01|K14484 auxin-responsive protein IAA | (RefSeq) Os06g0597000; Similar to Auxin responsive protein IAA-Re.	auxin-responsive protein IAA33 [Cucumis melo]
	Mch10G005370.1	Biological Process: response to auxin (GO:0009733);;	K14488|5.7e-58|mcha:111015440|K14488 SAUR family protein | (RefSeq) auxin-responsive protein SAUR50-like	auxin-induced protein 15A [Cucumis melo]
	Mch02G023160.1	Molecular Function: DNA binding (GO:0003677);; Cellular Component: nucleus (GO:0005634);; Biological Process: regulation of transcription, DNA-templated (GO:0006355);; Biological Process: auxin-activated signaling pathway (GO:0009734);;	K14486|1.9e-180|mtr:MTR_2g005240|K14486 auxin response factor | (RefSeq) auxin response factor 2	auxin response factor 2 [Cucumis melo]
	Mch06G003920.1	Molecular Function: oxidoreductase activity (GO:0016491);; Molecular Function: metal ion binding (GO:0046872);;	K05933|2.9e-190|mcha:111005318|K05933 aminocyclopropanecarboxylate oxidase [EC:1.14.17.4] | (RefSeq) 1-aminocyclopropane-1-carboxylate oxidase 3	1-aminocyclopropane-1-carboxylate oxidase 3 [Cucumis melo]
	Mch11G005380.1	Molecular Function: catalytic activity (GO:0003824);; Biological Process: biosynthetic process (GO:0009058);; Molecular Function: pyridoxal phosphate binding (GO:0030170);;	K20772|4.3e-294|mcha:111016173|K20772 1-aminocyclopropane-1-carboxylate synthase 1/2/6 [EC:4.4.1.14] | (RefSeq) 1-aminocyclopropane-1-carboxylate synthase CMW33-like	1-aminocyclopropane-1-carboxylate synthase [Momordica charantia]
carotenoid pathway	Mch07G007620.1	Molecular Function: oxidoreductase activity, acting on single donors with incorporation of molecular oxygen, incorporation of two atoms of oxygen (GO:0016702);; Molecular Function: metal ion binding (GO:0046872);;	K09840|7.1e-283|cmax:111495550|K09840 9-cis-epoxycarotenoid dioxygenase [EC:1.13.11.51] | (RefSeq) probable 9-cis-epoxycarotenoid dioxygenase NCED5, chloroplastic	9-cis-epoxycarotenoid dioxygenase NCED5, chloroplastic [Cucumis melo]
	Mch11G006950.1	Molecular Function: oxidoreductase activity, acting on single donors with incorporation of molecular oxygen, incorporation of two atoms of oxygen (GO:0016702);; Molecular Function: metal ion binding (GO:0046872);;	K17912|0.0e+00|mcha:111023796|K17912 9-cis-beta-carotene 9',10'-cleaving dioxygenase [EC:1.13.11.68] | (RefSeq) carotenoid cleavage dioxygenase 7, chloroplastic	carotenoid cleavage dioxygenase 7, chloroplastic [Cucumis melo]
	Mch09G007700.1	Molecular Function: oxidoreductase activity, acting on single donors with incorporation of molecular oxygen, incorporation of two atoms of oxygen (GO:0016702);; Molecular Function: metal ion binding (GO:0046872);;	K09840|8.5e-305|cmos:111437641|K09840 9-cis-epoxycarotenoid dioxygenase [EC:1.13.11.51] | (RefSeq) probable carotenoid cleavage dioxygenase 4, chloroplastic	carotenoid cleavage dioxygenase 4 [Momordica charantia]
	Mch03G016470.1	Molecular Function: oxidoreductase activity, acting on single donors with incorporation of molecular oxygen, incorporation of two atoms of oxygen (GO:0016702);; Molecular Function: metal ion binding (GO:0046872);;	K00465|0.0e+00|mcha:111017209|K00465 carotenoid 9,10(9',10')-cleavage dioxygenase 1 [EC:1.13.11.-] | (RefSeq) carotenoid 9,10(9',10')-cleavage dioxygenase 1	carotenoid cleavage dioxygenase 1 [Momordica charantia]
cucurbitacin synthesis	Mch10G005240.1	Molecular Function: farnesyl-diphosphate farnesyltransferase activity (GO:0004310);; Biological Process: lipid biosynthetic process (GO:0008610);; Cellular Component: integral component of membrane (GO:0016021);; Molecular Function: squalene synthase activity (GO:0051996);;	K00801|6.3e-246|mcha:111015463|K00801 farnesyl-diphosphate farnesyltransferase [EC:2.5.1.21] | (RefSeq) squalene synthase-like	squalene synthase [Siraitia grosvenorii]
	Mch04G019250.1	Molecular Function: acetyl-CoA C-acetyltransferase activity (GO:0003985);;	K00626|8.6e-224|mcha:111007928|K00626 acetyl-CoA C-acetyltransferase [EC:2.3.1.9] | (RefSeq) acetyl-CoA acetyltransferase, cytosolic 1	acetyl-CoA acetyltransferase, cytosolic 1-like [Cucumis sativus]

## Sheet: Table S9
Table S9 Annotation analysis of SVs in Mca genome
#gene_ID	GO_annotation	KEGG_annotation	nr_annotation
Mch10G000480.1	Molecular Function: magnesium ion binding (GO:0000287);; Molecular Function: terpene synthase activity (GO:0010333);;	K18108|7.4e-194|vvi:100232956|K18108 (-)-alpha-terpineol synthase [EC:4.2.3.111] | (RefSeq) (-)-a-terpineol synthase	terpene synthase 10-like [Cucumis melo]
Mch10G002150.1	Molecular Function: magnesium ion binding (GO:0000287);; Molecular Function: terpene synthase activity (GO:0010333);;	K18108|1.9e-156|vvi:100232956|K18108 (-)-alpha-terpineol synthase [EC:4.2.3.111] | (RefSeq) (-)-a-terpineol synthase	terpene synthase 10-like [Cucumis melo]
Mch04G013620.1	Molecular Function: polygalacturonase activity (GO:0004650);; Cellular Component: extracellular region (GO:0005576);; Biological Process: carbohydrate metabolic process (GO:0005975);; Cellular Component: integral component of membrane (GO:0016021);; Biological Process: cell wall organization (GO:0071555);;	K01184|2.4e-186|cmos:111434520|K01184 polygalacturonase [EC:3.2.1.15] | (RefSeq) polygalacturonase-like	polygalacturonase-like [Cucumis sativus]
Mch04G013630.1	Molecular Function: polygalacturonase activity (GO:0004650);; Cellular Component: extracellular region (GO:0005576);; Biological Process: carbohydrate metabolic process (GO:0005975);; Cellular Component: integral component of membrane (GO:0016021);; Biological Process: cell wall organization (GO:0071555);;	K01184|1.1e-175|cmos:111434653|K01184 polygalacturonase [EC:3.2.1.15] | (RefSeq) polygalacturonase-like	polygalacturonase-like [Cucumis sativus]
Mch01G018830.1	Molecular Function: copper ion binding (GO:0005507);; Molecular Function: oxidoreductase activity (GO:0016491);;	K19791|2.2e-196|oeu:111379234|K19791 iron transport multicopper oxidase | (RefSeq) L-ascorbate oxidase homolog	L-ascorbate oxidase homolog [Cucumis melo]
Mch02G010850.1	Molecular Function: phosphorelay sensor kinase activity (GO:0000155);; Cellular Component: integral component of membrane (GO:0016021);;	K14489|4.5e-209|mcha:111022567|K14489 arabidopsis histidine kinase 2/3/4 (cytokinin receptor) [EC:2.7.13.3] | (RefSeq) histidine kinase 3	histidine kinase 3-like [Cucumis sativus]
Mch03G009990.1	Molecular Function: metal ion binding (GO:0046872);; Molecular Function: dioxygenase activity (GO:0051213);;	K04125|5.9e-170|cpep:111805627|K04125 gibberellin 2beta-dioxygenase [EC:1.14.11.13] | (RefSeq) gibberellin 2-beta-dioxygenase 8-like	gibberellin 2-beta-dioxygenase 8-like [Cucumis sativus]
Mch09G012590.1	Molecular Function: metal ion binding (GO:0046872);; Molecular Function: dioxygenase activity (GO:0051213);;	K24028|6.4e-70|lja:Lj0g3v0213339.1|K24028 salicylic acid 3-hydroxylase [EC:1.14.11.-] | (RefSeq) Lj0g3v0213339.1; -	flavonol synthase/flavanone 3-hydroxylase-like [Cucumis sativus]
Mch09G012600.1	Molecular Function: metal ion binding (GO:0046872);; Molecular Function: dioxygenase activity (GO:0051213);;	K24028|3.5e-82|lja:Lj0g3v0213339.1|K24028 salicylic acid 3-hydroxylase [EC:1.14.11.-] | (RefSeq) Lj0g3v0213339.1; -	flavonol synthase/flavanone 3-hydroxylase-like [Cucumis sativus]
Mch03G009940.1	Biological Process: tryptophan biosynthetic process (GO:0000162);; Biological Process: glutamine metabolic process (GO:0006541);;	K01658|9.0e-131|mcha:111018329|K01658 anthranilate synthase component II [EC:4.1.3.27] | (RefSeq) anthranilate synthase beta subunit 2, chloroplastic-like isoform X1	anthranilate synthase component II-like [Cucumis sativus]
Mch04G012200.1	Molecular Function: hydrolase activity, acting on ester bonds (GO:0016788);;	K01206|1.0e-14|ath:AT1G67830|K01206 alpha-L-fucosidase [EC:3.2.1.51] | (RefSeq) FXG1; alpha-fucosidase 1	acetylajmalan esterase-like [Cucumis sativus]
Mch05G016980.1	Molecular Function: oxidoreductase activity (GO:0016491);; Molecular Function: metal ion binding (GO:0046872);;	K13229|1.3e-88|ats:109766943|K13229 2,4-dihydroxy-1,4-benzoxazin-3-one-glucoside dioxygenase [EC:1.14.11.59] | (RefSeq) LOC109766943; DIBOA-glucoside dioxygenase BX6-like	1-aminocyclopropane-1-carboxylate oxidase homolog 1-like [Cucumis melo]

## Sheet: Table S10
Table S10 Chromosome position information of DARs with matched TFs
Group	Chr	Start	End	GeneID	Drawing Start	DrawingEnd	nr_annotation
IM_vs_BR	LG06	1324540	1325878	Mch06G001260	1319540	1330878	9-cis-epoxycarotenoid dioxygenase NCED2 [Luffa aegyptiaca]
IM_vs_BR	LG06	9354597	9358798	Mch06G011190	9349597	9363798	auxin response factor 18-like [Momordica charantia]
IM_vs_BR	LG06	2298355	2304210	Mch06G002490	2293355	2309210	ethylene-responsive transcription factor 4-like [Momordica charantia]
IM_vs_BR	LG06	5074213	5074887	Mch06G006430	5069213	5079887	ethylene-responsive transcription factor ERF060 [Momordica charantia]
BR_vs_RS	LG03	2866926	2867386	Mch03G004110	2861926	2872386	ethylene-responsive transcription factor ERF118-like [Momordica charantia]
BR_vs_RS	LG03	2866926	3369816	Mch03G004780+Mch03G004110	2866926	3369816	ethylene-responsive transcription factor WRI1 [Momordica charantia]
BR_vs_RS	LG03	19111234	19112162	Mch03G011740	19106234	19117162	auxin response factor 1 [Momordica charantia]

[truncated: 6 more sheets: Table S11, Table S12, Table S13, Table S14, Table S15, Table S16]
